# Supplementary material for: Simultaneous Analysis of 19 Marker Components for Quality Control of Oncheong-Eum Using HPLC–DAD
Source: Molecules. 2022 May 6;27(9):2992. doi: 10.3390/molecules27092992 (PMC9104317; doi:10.3390/molecules27092992)
Supplement: Supplementary file 1 [file molecules-27-02992-s001.zip]

Archive with 1 entries (1 files):
- molecules-1719588-supplementary_Proofreading_220507.pdf
